# Supplementary material for: Skim Milk Culture of Lactobacillus johnsonii SBT0309 Increases Intestinal Alkaline Phosphatase Activity and Inhibits Lipopolysaccharide-Induced Interleukin-8 Production in Intestinal Epithelial Cells
Source: Cells. 2025 Feb 28;14(5):358. doi: 10.3390/cells14050358 (PMC11898809; doi:10.3390/cells14050358)
Supplement: Supplementary file 1 [file cells-14-00358-s001.zip]

Archive with 1 entries (1 files):
- cells-3451941-supplementary.pdf
